# Supplementary material for: Multilocus loss of DNA methylation in individuals with mutations in the histone H3 Lysine 4 Demethylase KDM5C
Source: BMC Med Genomics. 2013 Jan 28;6:1. doi: 10.1186/1755-8794-6-1 (PMC3573947; doi:10.1186/1755-8794-6-1)
Supplement: Additional file 1 — Table S1. Clinical features and demographic information of the 10 male patients with X-linked intellectual disability due to KDM5C mutations, 2 male patients with a variant of unknown significance. Table S2: Primer Sequences. Table S3: Number of significant CpG sites with loss and gain of DNA methylation detected by multivariate permutation analysis for different levels of confidence (1-α) and false discovery proportion limit (γ). Table S4: The top 53 most significant CpG sites that are differentially methylated between the KDM5C mutations and normal controls with the lowest FDP = 0 and the highest confidence level of 99.5%. Table S5: The top 53 most significant CpG sites with additional CpG sites within the same genes. Table S6: GEO studies used to assess DNA methylation at at FBXL5, SCMH1 and CACYBP in blood samples of population controls. Table S7: Analysis of sex specific DNA methylation differences in blood samples from diabetes study (GSE20067). Table S8: Analysis of sex specific DNA methylation differences in brain in FBXL5, SCMH1 and CACYBP promoters. [file 1755-8794-6-1-S1.xls]

## Sheet: Table S1
Family ID	ID	mutation	mutation location	TYPE	age	Relationship	ID	height percentile	seizures
K9374	E468GfsX2-1	p.E468GfsX2	JmJC	mutation	42	Proband	severe	<3d	No
K8545	A77T-1	p.A77T	BRIGHT	mutation	44	proband	severe	5-10th	No
K8545	A77T-2	p.A77T	BRIGHT	mutation	13	Affected son of maternal female cousin	moderate	<5th	yes (absence)
K8140	R1481GfsX9-1	p.R1481GfsX9	C-terminus	mutation	26	Affected younger brother	severe	<5th	yes
K8140	R1481GfsX9-2	p.R1481GfsX9	C-terminus	mutation	29	Proband	severe	<1st	yes
K9330	P480L-1	p.P480L	Between PHD and JmjC domains	mutation	7	proband	moderate	10-25th	No
K9330	P480L-2	p.P480L	Between PHD and JmjC domains	mutation	2	Affected younger brother	mild	<3rd	yes (staring)
K8835	V504M-1	p.V504M	JmjC	mutation	16	Affected nephew	moderate	<5th	No
K8835	V504M-2	p.V504M	JmjC	mutation	35	Affected younger brother	moderate	5-10th	No
K8835	V504M-3	p.V504M	JmjC	mutation	39	proband	moderate	5-10th	No
K8835	UN-R1			unaffected relative	26	Unaffected brother	No
K8835	UN-R2			unaffected relative	23	Unaffected brother	No
K8835	UN-R3			unaffected relative	16	Unaffected maternal male cousin	No
K8245	R1546Q-1	p.R1546Q	C-terminus	variant	30	Proband	present	<3d	No
K8245	R1546Q-2	p.R1546Q	C-terminus	variant	28	Affected younger brother	present	<3d	No
NA	C1			unrelated control	16		No
NA	C2			unrelated control	26		No
NA	C3			unrelated control	41		No
NA	C4			unrelated control	7		No
NA	C5			unrelated control	20		No
NA	C6			unrelated control	16		No
NA	C7			unrelated control	13		No
NA	C8			unrelated control	13		No
NA	C9			unrelated control	13		No
NA	C10			unrelated control	4		No
NA	C11			unrelated control	7		No
NA	C12			unrelated control	12		No
NA	C13			unrelated control	14		No
NA	C14			unrelated control	7		No
NA	C15			unrelated control	12		No
NA	C16			unrelated control	35		No
Table S1: Clinical features, and demographic information of the 10 male patients with X-linked intellectual disability due to KDM5C mutations, 2 male patients with ID a variant of unknown clinical significance and controls.
* These mutations were previously reported by Abidi et al. J Med Genet 45(12):787-93, 2008.
** p.P480I mutation is reported for the first time
*** p.R1546Q variant is of unclear clinical significance, as it was also found in phenotypically normal maternal grandfather in another XLID family.
ID: is intellectual disability
all cases and controls were Caucasian

## Sheet: TableS2
Pyrosequencing assays
Primer Name	Primer Sequence	Number of tested CpGs
FBXL5 assay#1 forward	TGGGGAGAAGGGTGAATAAT	4
FBXL5 assay#1 reverse	CCAACCAACCAATCTAAAACTAAC
FBXL5 assay#1 sequencing	GAAGGGTGAATAATGGAA
FBXL5 assay#2 forward	TGGGGGAAAAATAGTATTTGGGGATTTA	4
FBXL5 assay#2 reverse	ACCTTCCATTATTCACCCTTCTC
FBXL5 assay#2 sequencing	GGAAATGTATTTTAAGTGTAGGAA
SCMH1 forward	AGTTGGTGTTTGGATGTTTTAG	5
SCMH1 reverse	ACCTAAAAAAATAAACCTATACATTATACC
SCMH1 sequencing	GGATGTTTTAGGGAGTG
CACYBP forward	ATGGGTTAGTTTTTAAATGGAAT	2
CACYBP reverse	TCCAAAACAACAATTAAAATCAACAACT
CACYBP sequencing	GATTTTTTATTATAGATAATGGTTA
DYDC1 forward	GGGTTTTGAGGAGGAATTAGGA	1
DYDC1 reverse	ACTACCAAACTATTAACAACTTACAATAAC
DYDC1 sequencing	ATCTTCCACCCTTTT
ZMYND12 forward	GGAGAGAGGGAGGGAGTTAT	5
ZMYND12 reverse	CCATAAATATAATCTACCCACTAACAATCC
ZMYND12 sequencing	GTAATAAGTGATTGTGTAGG
q-PCR primers
FBXL5ex10F	GCCTGCAGGATTTGGTTTCAGCAT
FBXL5ex11R	ACCACACTGCAAATTCTGGCATCC
SCMH1ex7F	AGACCCTAATTTCCCATCCCAT
SCMH1ex8R	GTATCCGGTTCAGGAGTGCT
CACYBPex1F	CAGGTTGAAAAGGAGTGCAAAGA
CACYBPex1R	GGTTCGCTTCATATCATCGTCT
GAPDH F	ATGGGGAAGGTGAAGGTCG
GAPDH R	GGGGTCATTGATGGCAACAATA
Table S2: Primer Sequences

## Sheet: Table S3
1-α	γ = 0	γ = 0.005	γ = 0.01	γ = 0.05
0.995	53 loss/0 gain	53 loss/0 gain	125 loss/11 gain	362 loss/44 gain
0.99	98 loss/5 gain	98 loss/5 gain	207 loss/23 gain	625 loss/103 gain
0.95	207 loss/23 gain	362 loss/44 gain	568 loss/89 gain	1098 loss/207 gain
Table S3: Number of significant CpG sites with loss and gain of DNA methylation detected by multivariate permutation analysis for different levels of confidence (1-α) and false discovery proportion limit (γ)

## Sheet: Table S4
TargetID	Control AVG_Beta	KDM5C AVG_Beta	p.value	KDM5C Delta.Beta	DeltaZ	VUS AVG_Beta	VUS Delta.Beta	SYMBOL	CHR	MAPINFO	TSS_COORDINATE	DISTANCE_TO_TSS	RELATION_TO_TSS	GENE_STRAND	GENE_ID	SYNONYM	ACCESSION	GID	ANNOTATION	PRODUCT	CPG_ISLAND	CPG_ISLAND_LOCATIONS
cg02630888	0.89201	0.40817	9.98389e-08	-0.48	2.03371	0.91215	0.02014	FBXL5	4	15266918	15266111	807	UPSTREAM	-	GeneID:26234	FBL4; FBL5; FLR1;	NM_012161.2	GI:21536438	isoform 1 is encoded by transcript variant 1; F-box protein FBL5; go_component: ubiquitin ligase complex; go_function: ubiquitin-protein ligase activity; go_process: protein ubiquitination	F-box and leucine-rich repeat protein 5 isoform 1	TRUE	4:15265275-15267033
cg03387723	0.71234	0.26318	9.98389e-08	-0.45	2.0122	0.73177	0.01942	SCMH1	1	41481051	41480375	676	UPSTREAM	-	GeneID:22955	Scml3;	NM_012236.1	GI:6912641	isoform 2 is encoded by transcript variant 2; go_component: nucleus; go_function: transcriptional repressor activity; go_process: development; go_process: gene silencing; go_process: negative regulation of transcription; go_process: regulation of transcription; DNA-dependent	sex comb on midleg homolog 1 isoform 2	TRUE	1:41479380-41481067
cg16743289	0.51746	0.23843	9.98389e-08	-0.28	2.01537	0.52953	0.01207	CACYBP	1	173234767	173235194	427	UPSTREAM	+	GeneID:27101	SIP; GIG5; MGC87971; PNAS-107; S100A6BP; RP1-102G20.6;	NM_014412.2	GI:55925645	isoform 1 is encoded by transcript variant 1; siah-interacting protein; growth-inhibiting gene 5 protein; Siah-interacting protein (SIP); go_component: nucleus; go_process: ubiquitin cycle	calcyclin binding protein isoform 1	TRUE	1:173234625-173236389
cg06736444	0.78152	0.49818	9.98389e-08	-0.28	1.90241	0.77209	-0.00942	SRRM2	16	2741794	2742655	861	UPSTREAM	+	GeneID:23524	300-KD; SRL300; SRm300; KIAA0324; MGC40295;	NM_016333.2	GI:19923465	RNA binding protein	splicing coactivator subunit SRm300	TRUE	16:2741471-2743551
cg22809047	0.58652	0.31272	9.98389e-08	-0.27	1.91484	0.54495	-0.04157	RPL31	2	100984693	100985183	490	UPSTREAM	+	GeneID:6160	MGC88191;	NM_000993.2	GI:15812219	60S ribosomal protein L31; go_component: ribosome; go_function: structural constituent of ribosome; go_process: protein biosynthesis	ribosomal protein L31	TRUE	2:100984517-100985918
cg19884658	0.77441	0.54553	9.98389e-08	-0.23	1.97679	0.73566	-0.03876	KLHL21	1	6586855	6585516	1339	UPSTREAM	-	GeneID:9903	KIAA0469; MGC99635;	NM_014851.2	GI:55925607	go_function: protein binding	kelch-like 21	TRUE	1:6584201-6586892
cg14719055	0.42178	0.19668	9.98389e-08	-0.23	1.92026	0.37127	-0.0505	RBBP7	X	16799604	16798386	1218	UPSTREAM	-	GeneID:5931	RbAp46;	NM_002893.2	GI:13259504	G1/S transition control protein-binding protein RbAp46; retinoblastoma-binding protein 7; retinoblastoma-binding protein RbAp46; histone acetyltransferase type B subunit 2; retinoblastoma-binding protein p46; go_component: nucleus; go_component: cytoskeleton; go_process: development; go_process: cell proliferation	retinoblastoma binding protein 7	TRUE	X:16799457-16799671
cg16604218	0.30778	0.09079	9.98389e-08	-0.22	1.83841	0.3504	0.04262	EIF2B3	1	45225192	45224843	349	UPSTREAM	-	GeneID:8891	EIF-2B; EIF2Bgamma;	NM_020365.1	GI:9966778	eukaryotic translation initiation factor 2B; subunit 3 (gamma; 58kD); go_component: cytoplasm; go_function: nucleotidyltransferase activity; go_function: translation initiation factor activity; go_process: biosynthesis; go_process: protein biosynthesis; go_process: response to virus; go_process: translational initiation	eukaryotic translation initiation factor 2B; subunit 3 gamma; 58kDa	TRUE	1:45224444-45225785
cg20318748	0.28711	0.07208	9.98389e-08	-0.22	1.94742	0.18274	-0.10436	NANP	20	25553178	25552614	564	UPSTREAM	-	GeneID:140838	HDHD4; MGC26833; C20orf147; dJ694B14.3;	NM_152667.1	GI:23308748	go_function: hydrolase activity; go_function: phosphoglycolate phosphatase activity; go_process: metabolism	haloacid dehalogenase-like hydrolase domain containing 4	TRUE	20:25551644-25553461
cg03621001	0.6726	0.46164	9.98389e-08	-0.21	1.91053	0.77264	0.10003	RAB8A	19	16082719	16083490	771	UPSTREAM	+	GeneID:4218	MEL; RAB8;	NM_005370.4	GI:40548385	ras-associated protein RAB8; mel transforming oncogene (derived from cell line NK14)- RAB8 homolog; mel transforming oncogene (RAB8 homolog); go_function: DNA binding; go_function: GTP binding; go_function: nucleotide binding; go_process: intracellular protein transport; go_process: small GTPase mediated signal transduction; go_process: regulation of transcription; DNA-dependent; go_process: two-…	mel transforming oncogene	TRUE	19:16082001-16084283
cg00328227	0.28007	0.07555	9.98389e-08	-0.2	1.9521	0.29936	0.01929	C1orf59	1	109005848	109005671	177	UPSTREAM	-	GeneID:113802	FLJ30525; MGC111091; RP11-256E16.2;	NM_144584.1	GI:21389358	synonyms: FLJ30525; MGC111091; RP11-256E16.2	hypothetical protein LOC113802	TRUE	1:109004688-109005982
cg05072008	0.33197	0.1327	9.98389e-08	-0.2	1.85567	0.36637	0.0344	FIGNL1	7	50486141	50485542	599	UPSTREAM	-	GeneID:63979		NM_022116.2	GI:31742535	go_component: integral to membrane; go_function: ATP binding; go_function: nucleotide binding; go_function: nucleoside-triphosphatase activity	fidgetin-like 1	TRUE	7:50485051-50486259
cg03221914	0.6917	0.49563	9.98389e-08	-0.2	1.82058	0.69726	0.00556	HIST1H2AJ	6	27891310	27890497	813	UPSTREAM	-	GeneID:8331	H2A/E; H2AFE; dJ160A22.4;	NM_021066.2	GI:15718715	synonyms: H2A/E; H2AFE; dJ160A22.4	H2A histone family; member E	TRUE	6:27890819-27892154
cg20743744	0.39179	0.20557	9.98389e-08	-0.19	1.7765	0.36969	-0.0221	CTBP1	4	1233849	1232908	941	UPSTREAM	-	GeneID:1487	BARS; MGC104684;	NM_001328.2	GI:61743965	isoform 1 is encoded by transcript variant 1; go_component: nucleus; go_component: Golgi stack; go_function: NAD binding; go_function: oxidoreductase activity; go_function: protein C-terminus binding; go_function: oxidoreductase activity; acting on the CH-OH group of donors; NAD or NADP as acceptor; go_process: metabolism; go_process: L-serine biosynthesis; go_process: viral genome replication; g…	C-terminal binding protein 1 isoform 1	TRUE	4:1231266-1234155
cg20394284	0.43483	0.24954	9.98389e-08	-0.18529	-1.79865	0.42298	-0.01185	JAK2	9	4974206	4975245	-1039	UPSTREAM	+	GeneID:3717		NM_004972.2	GI:13325062	tyrosine-protein kinase JAK2; go_component: cytoskeleton; go_function: ATP binding; go_function: nucleotide binding; go_function: receptor binding; go_function: transferase activity; go_function: Janus kinase activity; go_function: SH2 domain binding; go_function: protein-tyrosine kinase activity; go_process: cell motility; go_process: JAK-STAT cascade; go_process: mesoderm development; go_proces…	Janus kinase 2	TRUE	9:4974182-4975767
cg04861271	0.90425	0.72066	9.98389e-08	-0.18	1.74773	0.95254	0.04829	PABPN1	14	22859371	22859237	134	DOWNSTREAM	+	GeneID:8106	OPMD; PAB2; PABP2;	NM_004643.1	GI:4758875	poly(A) binding protein 2; poly(A)-binding protein; nuclear 1; poly(A) binding protein II; go_component: nucleus; go_function: RNA binding; go_function: nucleotide binding; go_process: mRNA processing; go_process: muscle contraction	poly(A) binding protein; nuclear 1	FALSE
cg25141995	0.83791	0.65893	9.98389e-08	-0.17898	-1.90076	0.84111	0.0032	VDAC1	5	133369358	133368332	1026	UPSTREAM	-	GeneID:7416	PORIN; MGC111064; PORIN-31-HL;	NM_003374.1	GI:4507878	go_component: mitochondrion; go_component: integral to membrane; go_component: mitochondrial outer membrane; go_function: voltage-gated ion-selective channel activity; go_function: voltage-gated anion channel porin activity; go_function: apoptogenic cytochrome c release channel activity; go_process: anion transport; go_process: apoptotic program	voltage-dependent anion channel 1	TRUE	5:133367373-133369585
cg04008455	0.36995	0.20241	9.98389e-08	-0.17	1.95856	0.27405	-0.0959	MAN2C1	15	73448502	73447994	508	UPSTREAM	-	GeneID:4123	MANA; MANA1; MAN6A8; MGC87979;	NM_006715.2	GI:46852163	mannosidase; alpha 6A8; mannosidase; alpha A; cytoplasmic; go_function: protein binding; go_function: mannosidase activity; go_function: alpha-mannosidase activity; go_function: hydrolase activity; acting on glycosyl bonds; go_process: mannose metabolism; go_process: carbohydrate metabolism	mannosidase; alpha; class 2C; member 1	TRUE	15:73447320-73448519
cg22892904	0.34119	0.16841	9.98389e-08	-0.17278	1.83	0.27945	-0.06174	CBX2	17	75365684	75366588	904	UPSTREAM	+	GeneID:84733	M33; CDCA6; MGC10561;	NM_032647.2	GI:32306516	isoform 2 is encoded by transcript variant 2; chromobox homolog 2 (Drosophila Pc class); modifier 3; cell division cycle associated 6; M33 polycomb-like; go_component: nucleus; go_component: chromatin; go_function: DNA binding; go_function: chromatin binding; go_function: transcriptional repressor activity; go_process: transcription; go_process: chromatin modification; go_process: chromatin assem…	chromobox homolog 2 isoform 2	TRUE	17:75365487-75367490
cg18636641	0.73363	0.56793	9.98389e-08	-0.17	1.7019	0.70402	-0.0296	PPAPDC3	9	133155089	133154945	144	DOWNSTREAM	+	GeneID:84814	C9orf67; FLJ14662; KIAA0515; MGC12921; RP11-643E14.1;	NM_032728.2	GI:34147435	synonyms: C9orf67; FLJ14662; KIAA0515; MGC12921; RP11-643E14.1	phosphatidic acid phosphatase type 2 domain containing 3	TRUE	9:133155067-133155320
cg04471507	0.37588	0.21373	9.98389e-08	-0.16215	-1.76447	0.41402	0.03815	STMN1	1	26105963	26105955	8	UPSTREAM	-	GeneID:3925	Lag; SMN; OP18; PP17; PP19; PR22; LAP18;	NM_005563.3	GI:44889961	metablastin; prosolin; oncoprotein 18; phosphoprotein 19; Pr22 protein; leukemia-associated phosphoprotein p18; stathmin 1 variant; go_component: cytosol; go_component: microtubule; go_function: tubulin binding; go_function: signal transducer activity; go_function: signal transducer activity; go_process: microtubule depolymerization; go_process: intracellular signaling cascade; go_process: mitoti…	stathmin 1	TRUE	1:26104408-26106291
cg06319579	0.2821	0.1215	9.98389e-08	-0.16	1.90141	0.2932	0.01111	C17orf44	17	8067921	8068086	165	DOWNSTREAM	-	GeneID:284029	FLJ34790; MGC104931;	NM_173621.1	GI:27734741	synonyms: FLJ34790; MGC104931	hypothetical protein LOC284029	FALSE
cg05454446	0.33574	0.18766	9.98389e-08	-0.15	1.85151	0.28481	-0.05092	BMS1L	10	42597763	42598265	502	UPSTREAM	+	GeneID:9790	KIAA0187;	NM_014753.2	GI:41281482	ribosome biogenesis protein BMS1 homolog; go_component: nucleus; go_function: ATP binding; go_function: nucleotide binding; go_process: ribosome biogenesis	BMS1-like; ribosome assembly protein	TRUE	10:42597603-42598949
cg03792653	0.20366	0.06702	9.98389e-08	-0.14	1.84364	0.23101	0.02735	C20orf77	20	36094862	36095467	605	UPSTREAM	+	GeneID:58490	dJ1057B20.2; DKFZp434P0735;	NM_021215.2	GI:22507393	synonyms: dJ1057B20.2; DKFZp434P0735	hypothetical protein LOC58490	TRUE	20:36094745-36096099
cg11375102	0.31537	0.16146	9.98389e-08	-0.15391	1.74	0.25804	-0.05733	C16orf30	16	1523811	1523659	152	DOWNSTREAM	+	GeneID:79652	CLP24; FLJ20898;	NM_024600.1	GI:13375800	go_component: integral to membrane	claudin-like protein 24	TRUE	16:1523788-1524691
cg01044662	0.21538	0.0785	9.98389e-08	-0.14	1.80604	0.15413	-0.06125	C2orf3	2	75791868	75791830	38	UPSTREAM	-	GeneID:6936	GCF; TCF9; DNABF;	NM_003203.3	GI:44890064	transcription factor 9 (binds GC-rich sequences); GC bindng factor; go_component: nucleus; go_function: DNA binding; go_function: RNA polymerase II transcription factor activity; go_process: transcription; go_process: regulation of transcription; DNA-dependent	hypothetical protein LOC6936	TRUE	2:75790971-75791958
cg11051158	0.20329	0.07315	9.98389e-08	-0.13	1.81126	0.13267	-0.07061	C2orf3	2	75791731	75791830	99	DOWNSTREAM	-	GeneID:6936	GCF; TCF9; DNABF;	NM_003203.3	GI:44890064	transcription factor 9 (binds GC-rich sequences); GC bindng factor; go_component: nucleus; go_function: DNA binding; go_function: RNA polymerase II transcription factor activity; go_process: transcription; go_process: regulation of transcription; DNA-dependent	hypothetical protein LOC6936	TRUE	2:75790971-75791958
cg20162146	0.86373	0.7198	9.98389e-08	-0.14	1.81154	0.854	-0.00973	MCM5	22	34125394	34126128	734	UPSTREAM	+	GeneID:4174	CDC46; MGC5315; P1-CDC46;	NM_006739.2	GI:23510447	minichromosome maintenance deficient (S. cerevisiae) 5 (cell division cycle 46); DNA replication licensing factor; go_component: nucleus; go_component: nucleus; go_function: ATP binding; go_function: DNA binding; go_function: nucleotide binding; go_function: protein binding; go_function: protein binding; go_function: DNA-dependent ATPase activity; go_process: transcription; go_process: DNA replic…	minichromosome maintenance deficient protein 5	TRUE	22:34125141-34127172
cg21517055	0.28451	0.1403	9.98389e-08	-0.14	1.77838	0.24137	-0.04314	MGC11271	19	13877717	13877909	192	DOWNSTREAM	-	GeneID:79173		NM_024323.3	GI:31543147	pre-T/NK cell associated protein (3B3); go_function: protein binding	hypothetical protein LOC79173	TRUE	19:13877160-13878382
cg20795913	0.61272	0.47537	9.98389e-08	-0.14	1.95788	0.64693	0.03421	MLX	17	37972356	37972604	248	UPSTREAM	+	GeneID:6945	MAD7; MXD7; TCFL4;	NM_170607.2	GI:38201610	isoform gamma is encoded by transcript variant 3; MAX-like bHLHZIP protein; BigMax protein; transcription factor-like 4; go_component: nucleus; go_component: nucleus; go_component: cytoplasm; go_function: transcription regulator activity; go_function: transcription factor activity; go_process: regulation of transcription; go_process: regulation of transcription; DNA-dependent; go_process: regulat…	transcription factor-like protein 4 isoform gamma	TRUE	17:37972123-37973279
cg04659622	0.34534	0.20302	9.98389e-08	-0.14	1.86475	0.2548	-0.09054	PNPLA4	X	7855031	7855443	412	DOWNSTREAM	-	GeneID:8228	GS2; DXS1283E;	NM_004650.1	GI:42415470	go_component: cellular component unknown; go_function: molecular function unknown; go_process: lipid metabolism	GS2 gene	TRUE	X:7854999-7855974
cg22215728	0.20783	0.07776	9.98389e-08	-0.13	1.86103	0.19764	-0.01019	FHIT	3	61211692	61212164	NA	DOWNSTREAM	-	GeneID:2272	FRA3B; AP3Aase;	NT_022517.17		bis(5'-adenosyl)-triphosphatase; dinucleosidetriphosphatase; diadenosine 5';5'''-P1;P3-triphosphate hydrolase; AP3A hydrolase; tumor suppressor protein; go_component: cytoplasm; go_function: magnesium ion binding; go_function: manganese ion binding; go_function: hydrolase activity; go_function: bis(5'-adenosyl)-triphosphatase activity; go_process: cell cycle; go_process: nucleotide metabolism; go…	fragile histidine triad gene	TRUE	3:61211519-61212421
cg24058132	0.56079	0.42759	9.98389e-08	-0.13	1.72149	0.513	-0.04779	GALC	14	87529619	87529596	23	UPSTREAM	-	GeneID:2581		NM_000153.1	GI:4557612	galactocerebrosidase; Galactosylceraminidase; go_component: lysosome; go_function: galactosylceramidase activity; go_function: hydrolase activity; acting on glycosyl bonds; go_process: carbohydrate metabolism; go_process: galactosylceramide catabolism	galactosylceramidase precursor	TRUE	14:87528346-87529624
cg00186701	0.23587	0.10893	9.98389e-08	-0.13	1.66474	0.29944	0.06357	TSPYL5	8	98359686	98359352	334	UPSTREAM	-	GeneID:85453	KIAA1750;	NM_033512.2	GI:49410494	go_component: nucleus; go_process: nucleosome assembly	TSPY-like 5	TRUE	8:98358472-98359735
cg15747595	0.16339	0.05155	9.98389e-08	-0.11	1.65255	0.18483	0.02144	TSPYL5	8	98359056	98359352	296	DOWNSTREAM	-	GeneID:85453	KIAA1750;	NM_033512.2	GI:49410494	go_component: nucleus; go_process: nucleosome assembly	TSPY-like 5	TRUE	8:98358472-98359735
cg12406559	0.25791	0.12929	9.98389e-08	-0.13	1.95516	0.21369	-0.04422	ZNF532	18	54681282	54681041	241	DOWNSTREAM	+	GeneID:55205	FLJ10697;	NM_018181.4	GI:58761526	go_component: nucleus; go_function: zinc ion binding; go_function: metal ion binding; go_function: nucleic acid binding	zinc finger protein 532	TRUE	18:54681223-54682450
cg05779272	0.36178	0.23859	9.98389e-08	-0.12	1.89201	0.34526	-0.01651	B4GALT1	9	33158018	33157236	782	UPSTREAM	-	GeneID:2683	GT1; GTB; GGTB2; B4GAL-T1; MGC50983; beta4Gal-T1;	NM_001497.2	GI:13929461	lactose synthase A protein; glycoprotein-4-beta-galactosyltransferase 2; UDP-Gal:betaGlcNAc beta 1;4-galactosyltransferase; polypeptide 1; beta-1;4-galactosyltransferase I; go_component: Golgi stack; go_component: integral to membrane; go_function: metal ion binding; go_function: manganese ion binding; go_function: galactosyltransferase activity; go_function: N-acetyllactosamine synthase activity…	UDP-Gal:betaGlcNAc beta 1;4- galactosyltransferase 1; membrane-bound form	TRUE	9:33156623-33158034
cg07141002	0.41066	0.29194	9.98389e-08	-0.12	1.68667	0.29373	-0.11693	H1F0	22	36531636	36531120	516	DOWNSTREAM	+	GeneID:3005	H10; H1FV; MGC5241;	NM_005318.2	GI:20336758	go_component: nucleus; go_component: chromosome; go_component: nucleosome; go_function: DNA binding; go_process: nucleosome assembly; go_process: chromosome organization and biogenesis (sensu Eukaryota)	H1 histone family; member 0	TRUE	22:36530546-36531834
cg02218324	0.46567	0.34476	9.98389e-08	-0.12	1.70045	0.47083	0.00515	RSHL1	19	51010279	51010417	138	DOWNSTREAM	-	GeneID:81492	RSP4; RSP6;	NM_030785.2	GI:57863287	ortholog of mouse radial spokehead-like 1	radial spokehead-like 1	TRUE	19:51010186-51011161
cg12340144	0.29413	0.17683	9.98389e-08	-0.12	1.8028	0.26816	-0.02597	XYLB	3	38363812	38363244	568	DOWNSTREAM	+	GeneID:9942	FLJ10343; FLJ12539; FLJ22075;	NM_005108.2	GI:18860917	xylulokinase (H. influenzae) homolog; go_function: kinase activity; go_function: xylulokinase activity; go_process: carbohydrate metabolism; go_process: generation of precursor metabolites and energy	xylulokinase homolog	TRUE	3:38362978-38364258
cg23621689	0.90891	0.79508	9.98389e-08	-0.11	1.86635	0.91963	0.01072	C6orf25	6	31799664	31799140	524	DOWNSTREAM	+	GeneID:80739	G6b; NG31;	NM_025260.2	GI:19913372	isoform G6b-A precursor is encoded by transcript variant 1; G6B protein; immunoglobulin receptor; go_component: Golgi stack; go_component: plasma membrane; go_component: integral to membrane; go_component: endoplasmic reticulum; go_function: receptor activity	G6B protein isoform G6b-A precursor	TRUE	6:31799321-31799832
cg12866859	0.77938	0.67399	9.98389e-08	-0.11	1.75776	0.75972	-0.01967	HEXIM1	17	40580115	40580467	352	UPSTREAM	+	GeneID:10614	CLP1; HIS1; MAQ1;	NM_006460.2	GI:70167225	menage a quatre 1; hexamethylene-bis-acetamide-inducible transcript 1; hexamthylene bis-acetamide inducible 1; hexamethylene bisacetamide-inducible protein; go_component: nucleus; go_component: cytoplasm; go_function: snRNA binding; go_function: protein binding; go_function: protein binding; go_function: protein binding; go_function: transcriptional repressor activity; go_function: cyclin-depende…	HMBA-inducible	FALSE
cg12554573	0.75123	0.63933	9.98389e-08	-0.11	1.75342	0.71696	-0.03426	PARP3	3	51951707	51951401	306	DOWNSTREAM	+	GeneID:10039	IRT1; ADPRT3; ADPRTL2; ADPRTL3; hPARP-3; pADPRT-3;	NM_001003931.1	GI:51558728	isoform a is encoded by transcript variant 1; ADP-ribosyltransferase (NAD+; poly (ADP-ribose) polymerase)-like 2; poly(ADP-ribose) synthetase-3; NAD+ ADP-ribosyltransferase 3; poly(ADP-ribose) polymerase 3; ADP-ribosyltransferase (NAD+; poly (ADP-ribose) polymerase)-like 3; go_component: nucleus; go_function: NAD+ ADP-ribosyltransferase activity; go_function: transferase activity; transferring gl…	poly (ADP-ribose) polymerase family; member 3 isoform a	FALSE
cg17703212	0.44694	0.3475	9.98389e-08	-0.1	1.74506	0.44383	-0.00311	DYDC1	10	82107237	82106480	757	UPSTREAM	-	GeneID:143241	DPY30D1; FLJ43920; bA36D19.5;	NM_138812.1	GI:20270376	BC019250 protein	DPY30 domain containing 1	TRUE	10:82106116-82107249
cg01620785	0.27182	0.17378	9.98389e-08	-0.1	1.69376	0.18088	-0.09095	SLC5A6	2	27289615	27288575	1040	UPSTREAM	-	GeneID:8884	SMVT;	NM_021095.1	GI:10863878	sodium-dependent multivitamin transporter; go_component: membrane; go_component: membrane fraction; go_component: integral to plasma membrane; go_function: sodium ion binding; go_function: symporter activity; go_function: transporter activity; go_function: sodium-dependent multivitamin transporter activity; go_process: ion transport; go_process: sodium ion transport	solute carrier family 5 (sodium-dependent vitamin transporter); member 6	FALSE
cg07251857	0.87692	0.7938	9.98389e-08	-0.08	1.8536	0.89697	0.02005	ALPK3	15	83161221	83160915	306	DOWNSTREAM	+	GeneID:57538	MAK; MIDORI; KIAA1330;	NM_020778.1	GI:24308216	go_component: nucleus; go_function: ATP binding; go_function: kinase activity; go_function: protein serine/threonine kinase activity; go_process: heart development; go_process: protein amino acid phosphorylation	alpha-kinase 3	TRUE	15:83161197-83161950
cg06346081	0.12295	0.04229	9.98389e-08	-0.08	1.8011	0.14004	0.01709	ZMYND12	1	42694171	42694514	343	DOWNSTREAM	-	GeneID:84217	DKFZp434N2435;	NM_032257.3	GI:34222153	go_function: binding; go_function: metal ion binding	zinc finger; MYND domain containing 12	TRUE	1:42693418-42695251
cg25682936	0.16397	0.09722	9.98389e-08	-0.07	1.4317	0.09216	-0.07181	SF3A3	1	38228355	38228348	7	UPSTREAM	-	GeneID:10946	PRP9; PRPF9; SAP61; SF3a60;	NM_006802.2	GI:54112115	pre-mRNA splicing factor SF3a (60kD); spliceosome associated protein 61; go_component: spliceosome complex; go_function: zinc ion binding; go_function: metal ion binding; go_function: nucleic acid binding; go_function: RNA splicing factor activity; transesterification mechanism; go_process: RNA splicing; go_process: nuclear mRNA splicing; via spliceosome	splicing factor 3a; subunit 3	TRUE	1:38227187-38229359
cg04219321	0.16196	0.10254	9.98389e-08	-0.06	1.69264	0.11788	-0.04409	HLF	17	50696658	50697370	712	UPSTREAM	+	GeneID:3131		NM_002126.3	GI:31542934	go_component: nucleus; go_function: double-stranded DNA binding; go_process: transcription; go_process: development; go_process: rhythmic process; go_process: regulation of transcription; DNA-dependent; go_process: transcription from RNA polymerase II promoter	hepatic leukemia factor	TRUE	17:50696057-50696919
cg05449607	0.11256	0.06139	9.98389e-08	-0.05	1.56829	0.10649	-0.00608	C6orf51	6	111386305	111386456	151	UPSTREAM	+	GeneID:112495	bA397G5.3;	NM_138408.2	GI:50355976	synonym: bA397G5.3	hypothetical protein LOC112495	TRUE	6:111386158-111386952
cg14737613	0.08336	0.04228	9.98389e-08	-0.04	1.56092	0.05208	-0.03128	RANBP3	19	5929790	5929113	677	UPSTREAM	-	GeneID:8498	DKFZp586I1520;	NM_003624.1	GI:4506408	isoform RANBP3-a is encoded by transcript variant RANBP3-a; RAN-binding protein-3; RAN binding protein 3 transcript variant a; go_component: nucleus; go_component: nuclear pore; go_function: Ran GTPase binding; go_function: Ran GTPase binding; go_process: protein transport; go_process: intracellular transport; go_process: small GTPase mediated signal transduction	RAN binding protein 3 isoform RANBP3-a	TRUE	19:5928290-5929985
cg00888479	0.13574	0.09093	9.98389e-08	-0.04	1.56062	0.14711	0.01137	SLC24A3	20	19141824	19141290	534	DOWNSTREAM	+	GeneID:57419	NCKX3;	NM_020689.3	GI:31563525	sodium calcium exchanger; go_component: membrane; go_component: integral to membrane; go_function: sodium ion binding; go_function: symporter activity; go_function: antiporter activity; go_function: calcium ion binding; go_function: potassium ion binding; go_process: ion transport; go_process: sodium ion transport; go_process: calcium ion transport; go_process: potassium ion transport	solute carrier family 24 (sodium/potassium/calcium exchanger); member 3	TRUE	20:19140330-19141909
cg25591867	0.07827	0.04558	9.98389e-08	-0.03	1.62636	0.05654	-0.02173	CKAP4	12	105165138	105165843	705	DOWNSTREAM	-	GeneID:10970	p63; CLIMP-63; MGC99554;	NM_006825.2	GI:19920316	transmembrane protein (63kD); endoplasmic reticulum/Golgi intermediate compartment; type-II transmembrane protein p63; go_component: membrane fraction; go_component: integral to membrane	cytoskeleton-associated protein 4	TRUE	12:105164912-105166553
Table S4: The top 53 most significant CpG sites that are differentially methylated between the KDM5C mutations cases and controls with with the lowest FDP=0 and the highest confidence level of 99.5%.

## Sheet: Table S5
TargetID	Control AVG_Beta	KDM5C AVG_Beta	p.value	KDM5C Delta.Beta	DeltaZ	VUS AVG_Beta	VUS Delta.Beta	SYMBOL	CHR	MAPINFO	TSS_COORDINATE	DISTANCE_TO_TSS	RELATION_TO_TSS	GENE_STRAND	GENE_ID	SYNONYM	ACCESSION	GID	ANNOTATION	PRODUCT	CPG_ISLAND	CPG_ISLAND_LOCATIONS
cg02630888	0.89201	0.40817	9.98389e-08	-0.48	2.03371	0.91215	0.02014	FBXL5	4	15266918	15266111	807	UPSTREAM	-	GeneID:26234	FBL4; FBL5; FLR1;	NM_012161.2	GI:21536438	isoform 1 is encoded by transcript variant 1; F-box protein FBL5; go_component: ubiquitin ligase complex; go_function: ubiquitin-protein ligase activity; go_process: protein ubiquitination	F-box and leucine-rich repeat protein 5 isoform 1	TRUE	4:15265275-15267033
cg19128498	0.05348	0.04629	0.307681	-0.01	0.419549	0.03563	-0.01785	FBXL5	4	15265972	15266111	139	DOWNSTREAM	-	GeneID:26234	FBL4; FBL5; FLR1;	NM_012161.2	GI:21536438	isoform 1 is encoded by transcript variant 1; F-box protein FBL5; go_component: ubiquitin ligase complex; go_function: ubiquitin-protein ligase activity; go_process: protein ubiquitination	F-box and leucine-rich repeat protein 5 isoform 1	TRUE	4:15265275-15267033
cg03387723	0.71234	0.26318	9.98389e-08	-0.45	2.0122	0.73177	0.01942	SCMH1	1	41481051	41480375	676	UPSTREAM	-	GeneID:22955	Scml3;	NM_012236.1	GI:6912641	isoform 2 is encoded by transcript variant 2; go_component: nucleus; go_function: transcriptional repressor activity; go_process: development; go_process: gene silencing; go_process: negative regulation of transcription; go_process: regulation of transcription; DNA-dependent	sex comb on midleg homolog 1 isoform 2	TRUE	1:41479380-41481067
cg14550007	0.01909	0.01899	0.839267	0	0.0119467	0.00957	-0.00952	SCMH1	1	41479957	41480375	418	DOWNSTREAM	-	GeneID:22955	Scml3;	NM_012236.1	GI:6912641	isoform 2 is encoded by transcript variant 2; go_component: nucleus; go_function: transcriptional repressor activity; go_process: development; go_process: gene silencing; go_process: negative regulation of transcription; go_process: regulation of transcription; DNA-dependent	sex comb on midleg homolog 1 isoform 2	TRUE	1:41479380-41481067
cg16743289	0.51746	0.23843	9.98389e-08	-0.28	2.01537	0.52953	0.01207	CACYBP	1	173234767	173235194	427	UPSTREAM	+	GeneID:27101	SIP; GIG5; MGC87971; PNAS-107; S100A6BP; RP1-102G20.6;	NM_014412.2	GI:55925645	isoform 1 is encoded by transcript variant 1; siah-interacting protein; growth-inhibiting gene 5 protein; Siah-interacting protein (SIP); go_component: nucleus; go_process: ubiquitin cycle	calcyclin binding protein isoform 1	TRUE	1:173234625-173236389
cg05876094	0.08185	0.083	0.483615	0	0.0567611	0.06143	-0.02042	CACYBP	1	173235516	173235194	322	DOWNSTREAM	+	GeneID:27101	SIP; GIG5; MGC87971; PNAS-107; S100A6BP; RP1-102G20.6;	NM_014412.2	GI:55925645	isoform 1 is encoded by transcript variant 1; siah-interacting protein; growth-inhibiting gene 5 protein; Siah-interacting protein (SIP); go_component: nucleus; go_process: ubiquitin cycle	calcyclin binding protein isoform 1	TRUE	1:173234625-173236389
cg06736444	0.78152	0.49818	9.98389e-08	-0.28	1.90241	0.77209	-0.00942	SRRM2	16	2741794	2742655	861	UPSTREAM	+	GeneID:23524	300-KD; SRL300; SRm300; KIAA0324; MGC40295;	NM_016333.2	GI:19923465	RNA binding protein	splicing coactivator subunit SRm300	TRUE	16:2741471-2743551
cg07195622	0.0651	0.06199	0.307681	0	0.244746	0.05367	-0.01143	SRRM2	16	2743409	2742655	754	DOWNSTREAM	+	GeneID:23524	300-KD; SRL300; SRm300; KIAA0324; MGC40295;	NM_016333.2	GI:19923465	RNA binding protein	splicing coactivator subunit SRm300	TRUE	16:2741471-2743551
cg22809047	0.58652	0.31272	9.98389e-08	-0.27	1.91484	0.54495	-0.04157	RPL31	2	100984693	100985183	490	UPSTREAM	+	GeneID:6160	MGC88191;	NM_000993.2	GI:15812219	60S ribosomal protein L31; go_component: ribosome; go_function: structural constituent of ribosome; go_process: protein biosynthesis	ribosomal protein L31	TRUE	2:100984517-100985918
cg19032144	0.06605	0.0669	0.981974	0	0.0596352	0.05539	-0.01067	RPL31	2	100985583	100985183	400	DOWNSTREAM	+	GeneID:6160	MGC88191;	NM_000993.2	GI:15812219	60S ribosomal protein L31; go_component: ribosome; go_function: structural constituent of ribosome; go_process: protein biosynthesis	ribosomal protein L31	TRUE	2:100984517-100985918
cg19884658	0.77441	0.54553	9.98389e-08	-0.23	1.97679	0.73566	-0.03876	KLHL21	1	6586855	6585516	1339	UPSTREAM	-	GeneID:9903	KIAA0469; MGC99635;	NM_014851.2	GI:55925607	go_function: protein binding	kelch-like 21	TRUE	1:6584201-6586892
cg06066711	0.03125	0.03771	0.211009	0.01	0.557458	0.02827	-0.00298	KLHL21	1	6585232	6585516	284	DOWNSTREAM	-	GeneID:9903	KIAA0469; MGC99635;	NM_014851.2	GI:55925607	go_function: protein binding	kelch-like 21	TRUE	1:6584201-6586892
cg14719055	0.42178	0.19668	9.98389e-08	-0.23	1.92026	0.37127	-0.0505	RBBP7	X	16799604	16798386	1218	UPSTREAM	-	GeneID:5931	RbAp46;	NM_002893.2	GI:13259504	G1/S transition control protein-binding protein RbAp46; retinoblastoma-binding protein 7; retinoblastoma-binding protein RbAp46; histone acetyltransferase type B subunit 2; retinoblastoma-binding protein p46; go_component: nucleus; go_component: cytoskeleton; go_process: development; go_process: cell proliferation	retinoblastoma binding protein 7	TRUE	X:16799457-16799671
cg17880859	0.03496	0.02944	0.353183	-0.01	0.450966	0.02066	-0.0143	RBBP7	X	16798335	16798386	51	DOWNSTREAM	-	GeneID:5931	RbAp46;	NM_002893.2	GI:13259504	G1/S transition control protein-binding protein RbAp46; retinoblastoma-binding protein 7; retinoblastoma-binding protein RbAp46; histone acetyltransferase type B subunit 2; retinoblastoma-binding protein p46; go_component: nucleus; go_component: cytoskeleton; go_process: development; go_process: cell proliferation	retinoblastoma binding protein 7	TRUE	X:16797427-16799300
cg16604218	0.30778	0.09079	9.98389e-08	-0.22	1.83841	0.3504	0.04262	EIF2B3	1	45225192	45224843	349	UPSTREAM	-	GeneID:8891	EIF-2B; EIF2Bgamma;	NM_020365.1	GI:9966778	eukaryotic translation initiation factor 2B; subunit 3 (gamma; 58kD); go_component: cytoplasm; go_function: nucleotidyltransferase activity; go_function: translation initiation factor activity; go_process: biosynthesis; go_process: protein biosynthesis; go_process: response to virus; go_process: translational initiation	eukaryotic translation initiation factor 2B; subunit 3 gamma; 58kDa	TRUE	1:45224444-45225785
cg03229887	0.04119	0.03563	0.0943844	-0.01	0.504974	0.02671	-0.01449	EIF2B3	1	45224827	45224843	16	DOWNSTREAM	-	GeneID:8891	EIF-2B; EIF2Bgamma;	NM_020365.1	GI:9966778	eukaryotic translation initiation factor 2B; subunit 3 (gamma; 58kD); go_component: cytoplasm; go_function: nucleotidyltransferase activity; go_function: translation initiation factor activity; go_process: biosynthesis; go_process: protein biosynthesis; go_process: response to virus; go_process: translational initiation	eukaryotic translation initiation factor 2B; subunit 3 gamma; 58kDa	TRUE	1:45224444-45225785
cg20318748	0.28711	0.07208	9.98389e-08	-0.22	1.94742	0.18274	-0.10436	NANP	20	25553178	25552614	564	UPSTREAM	-	GeneID:140838	HDHD4; MGC26833; C20orf147; dJ694B14.3;	NM_152667.1	GI:23308748	go_function: hydrolase activity; go_function: phosphoglycolate phosphatase activity; go_process: metabolism	haloacid dehalogenase-like hydrolase domain containing 4	TRUE	20:25551644-25553461
cg07072140	0.03928	0.04311	0.483615	0	0.424819	0.03134	-0.00794	NANP	20	25551976	25552614	638	DOWNSTREAM	-	GeneID:140838	HDHD4; MGC26833; C20orf147; dJ694B14.3;	NM_152667.1	GI:23308748	go_function: hydrolase activity; go_function: phosphoglycolate phosphatase activity; go_process: metabolism	haloacid dehalogenase-like hydrolase domain containing 4	TRUE	20:25551644-25553461
cg03621001	0.6726	0.46164	9.98389e-08	-0.21	1.91053	0.77264	0.10003	RAB8A	19	16082719	16083490	771	UPSTREAM	+	GeneID:4218	MEL; RAB8;	NM_005370.4	GI:40548385	ras-associated protein RAB8; mel transforming oncogene (derived from cell line NK14)- RAB8 homolog; mel transforming oncogene (RAB8 homolog); go_function: DNA binding; go_function: GTP binding; go_function: nucleotide binding; go_process: intracellular protein transport; go_process: small GTPase mediated signal transduction; go_process: regulation of transcription; DNA-dependent; go_process: two-…	mel transforming oncogene	TRUE	19:16082001-16084283
cg06816063	0.03361	0.04036	0.307681	0.01	0.592766	0.03795	0.00433	RAB8A	19	16083510	16083490	20	DOWNSTREAM	+	GeneID:4218	MEL; RAB8;	NM_005370.4	GI:40548385	ras-associated protein RAB8; mel transforming oncogene (derived from cell line NK14)- RAB8 homolog; mel transforming oncogene (RAB8 homolog); go_function: DNA binding; go_function: GTP binding; go_function: nucleotide binding; go_process: intracellular protein transport; go_process: small GTPase mediated signal transduction; go_process: regulation of transcription; DNA-dependent; go_process: two-…	mel transforming oncogene	TRUE	19:16082001-16084283
cg00328227	0.28007	0.07555	9.98389e-08	-0.2	1.9521	0.29936	0.01929	C1orf59	1	109005848	109005671	177	UPSTREAM	-	GeneID:113802	FLJ30525; MGC111091; RP11-256E16.2;	NM_144584.1	GI:21389358	synonyms: FLJ30525; MGC111091; RP11-256E16.2	hypothetical protein LOC113802	TRUE	1:109004688-109005982
cg08460435	0.09587	0.04776	0.000604227	-0.05	1.26	0.03289	-0.06298	C1orf59	1	109005133	109005671	538	DOWNSTREAM	-	GeneID:113802	FLJ30525; MGC111091; RP11-256E16.2;	NM_144584.1	GI:21389358	synonyms: FLJ30525; MGC111091; RP11-256E16.2	hypothetical protein LOC113802	TRUE	1:109004688-109005982
cg05072008	0.33197	0.1327	9.98389e-08	-0.2	1.85567	0.36637	0.0344	FIGNL1	7	50486141	50485542	599	UPSTREAM	-	GeneID:63979		NM_022116.2	GI:31742535	go_component: integral to membrane; go_function: ATP binding; go_function: nucleotide binding; go_function: nucleoside-triphosphatase activity	fidgetin-like 1	TRUE	7:50485051-50486259
cg15359413	0.03724	0.03615	0.874581	0	0.146077	0.02154	-0.01569	FIGNL1	7	50485425	50485542	117	DOWNSTREAM	-	GeneID:63979		NM_022116.2	GI:31742535	go_component: integral to membrane; go_function: ATP binding; go_function: nucleotide binding; go_function: nucleoside-triphosphatase activity	fidgetin-like 1	TRUE	7:50485051-50486259
cg03221914	0.6917	0.49563	9.98389e-08	-0.2	1.82058	0.69726	0.00556	HIST1H2AJ	6	27891310	27890497	813	UPSTREAM	-	GeneID:8331	H2A/E; H2AFE; dJ160A22.4;	NM_021066.2	GI:15718715	synonyms: H2A/E; H2AFE; dJ160A22.4	H2A histone family; member E	TRUE	6:27890819-27892154
cg17050972	0.06598	0.06493	0.483615	0	0.0761331	0.06278	-0.0032	HIST1H2AJ	6	27890176	27890497	321	DOWNSTREAM	-	GeneID:8331	H2A/E; H2AFE; dJ160A22.4;	NM_021066.2	GI:15718715	synonyms: H2A/E; H2AFE; dJ160A22.4	H2A histone family; member E	TRUE	6:27890057-27890612
cg20743744	0.39179	0.20557	9.98389e-08	-0.19	1.7765	0.36969	-0.0221	CTBP1	4	1233849	1232908	941	UPSTREAM	-	GeneID:1487	BARS; MGC104684;	NM_001328.2	GI:61743965	isoform 1 is encoded by transcript variant 1; go_component: nucleus; go_component: Golgi stack; go_function: NAD binding; go_function: oxidoreductase activity; go_function: protein C-terminus binding; go_function: oxidoreductase activity; acting on the CH-OH group of donors; NAD or NADP as acceptor; go_process: metabolism; go_process: L-serine biosynthesis; go_process: viral genome replication; g…	C-terminal binding protein 1 isoform 1	TRUE	4:1231266-1234155
cg07507271	0.02425	0.02368	0.377398	0	0.0633566	0.01592	-0.00834	CTBP1	4	1232751	1232908	157	DOWNSTREAM	-	GeneID:1487	BARS; MGC104684;	NM_001328.2	GI:61743965	isoform 1 is encoded by transcript variant 1; go_component: nucleus; go_component: Golgi stack; go_function: NAD binding; go_function: oxidoreductase activity; go_function: protein C-terminus binding; go_function: oxidoreductase activity; acting on the CH-OH group of donors; NAD or NADP as acceptor; go_process: metabolism; go_process: L-serine biosynthesis; go_process: viral genome replication; g…	C-terminal binding protein 1 isoform 1	TRUE	4:1231266-1234155
cg20394284	0.43483	0.24954	9.98389e-08	-0.18529	-1.79865	0.42298	-0.01185	JAK2	9	4974206	4975245	-1039	UPSTREAM	+	GeneID:3717		NM_004972.2	GI:13325062	tyrosine-protein kinase JAK2; go_component: cytoskeleton; go_function: ATP binding; go_function: nucleotide binding; go_function: receptor binding; go_function: transferase activity; go_function: Janus kinase activity; go_function: SH2 domain binding; go_function: protein-tyrosine kinase activity; go_process: cell motility; go_process: JAK-STAT cascade; go_process: mesoderm development; go_proces…	Janus kinase 2	TRUE	9:4974182-4975767
cg04861271	0.90425	0.72066	9.98389e-08	-0.18	1.74773	0.95254	0.04829	PABPN1	14	22859371	22859237	134	DOWNSTREAM	+	GeneID:8106	OPMD; PAB2; PABP2;	NM_004643.1	GI:4758875	poly(A) binding protein 2; poly(A)-binding protein; nuclear 1; poly(A) binding protein II; go_component: nucleus; go_function: RNA binding; go_function: nucleotide binding; go_process: mRNA processing; go_process: muscle contraction	poly(A) binding protein; nuclear 1	FALSE
cg11095315	0.87756	0.82628	1.19812e-06	-0.05	1.62982	0.85426	-0.0233	PABPN1	14	22858843	22859237	394	UPSTREAM	+	GeneID:8106	OPMD; PAB2; PABP2;	NM_004643.1	GI:4758875	poly(A) binding protein 2; poly(A)-binding protein; nuclear 1; poly(A) binding protein II; go_component: nucleus; go_function: RNA binding; go_function: nucleotide binding; go_process: mRNA processing; go_process: muscle contraction	poly(A) binding protein; nuclear 1	FALSE
cg25141995	0.83791	0.65893	9.98389e-08	-0.17898	-1.90076	0.84111	0.0032	VDAC1	5	133369358	133368332	1026	UPSTREAM	-	GeneID:7416	PORIN; MGC111064; PORIN-31-HL;	NM_003374.1	GI:4507878	go_component: mitochondrion; go_component: integral to membrane; go_component: mitochondrial outer membrane; go_function: voltage-gated ion-selective channel activity; go_function: voltage-gated anion channel porin activity; go_function: apoptogenic cytochrome c release channel activity; go_process: anion transport; go_process: apoptotic program	voltage-dependent anion channel 1	TRUE	5:133367373-133369585
cg04008455	0.36995	0.20241	9.98389e-08	-0.17	1.95856	0.27405	-0.0959	MAN2C1	15	73448502	73447994	508	UPSTREAM	-	GeneID:4123	MANA; MANA1; MAN6A8; MGC87979;	NM_006715.2	GI:46852163	mannosidase; alpha 6A8; mannosidase; alpha A; cytoplasmic; go_function: protein binding; go_function: mannosidase activity; go_function: alpha-mannosidase activity; go_function: hydrolase activity; acting on glycosyl bonds; go_process: mannose metabolism; go_process: carbohydrate metabolism	mannosidase; alpha; class 2C; member 1	TRUE	15:73447320-73448519
cg25985103	0.13124	0.16705	0.0499574	0.04	0.802109	0.13943	0.00819	MAN2C1	15	73447442	73447994	552	DOWNSTREAM	-	GeneID:4123	MANA; MANA1; MAN6A8; MGC87979;	NM_006715.2	GI:46852163	mannosidase; alpha 6A8; mannosidase; alpha A; cytoplasmic; go_function: protein binding; go_function: mannosidase activity; go_function: alpha-mannosidase activity; go_function: hydrolase activity; acting on glycosyl bonds; go_process: mannose metabolism; go_process: carbohydrate metabolism	mannosidase; alpha; class 2C; member 1	TRUE	15:73447320-73448519
cg22892904	0.34119	0.16841	9.98389e-08	-0.17278	1.83	0.27945	-0.06174	CBX2	17	75365684	75366588	904	UPSTREAM	+	GeneID:84733	M33; CDCA6; MGC10561;	NM_032647.2	GI:32306516	isoform 2 is encoded by transcript variant 2; chromobox homolog 2 (Drosophila Pc class); modifier 3; cell division cycle associated 6; M33 polycomb-like; go_component: nucleus; go_component: chromatin; go_function: DNA binding; go_function: chromatin binding; go_function: transcriptional repressor activity; go_process: transcription; go_process: chromatin modification; go_process: chromatin assem…	chromobox homolog 2 isoform 2	TRUE	17:75365487-75367490
cg06162003	0.03533	0.04244	0.125777	0.01	0.613179	0.03185	-0.00348	CBX2	17	75366665	75366588	77	DOWNSTREAM	+	GeneID:84733	M33; CDCA6; MGC10561;	NM_032647.2	GI:32306516	isoform 2 is encoded by transcript variant 2; chromobox homolog 2 (Drosophila Pc class); modifier 3; cell division cycle associated 6; M33 polycomb-like; go_component: nucleus; go_component: chromatin; go_function: DNA binding; go_function: chromatin binding; go_function: transcriptional repressor activity; go_process: transcription; go_process: chromatin modification; go_process: chromatin assem…	chromobox homolog 2 isoform 2	TRUE	17:75365487-75367490
cg18636641	0.73363	0.56793	9.98389e-08	-0.17	1.7019	0.70402	-0.0296	PPAPDC3	9	133155089	133154945	144	DOWNSTREAM	+	GeneID:84814	C9orf67; FLJ14662; KIAA0515; MGC12921; RP11-643E14.1;	NM_032728.2	GI:34147435	synonyms: C9orf67; FLJ14662; KIAA0515; MGC12921; RP11-643E14.1	phosphatidic acid phosphatase type 2 domain containing 3	TRUE	9:133155067-133155320
cg03251857	0.9	0.89608	0.228402	0	0.186676	0.90236	0.00236	PPAPDC3	9	133154401	133154945	544	UPSTREAM	+	GeneID:84814	C9orf67; FLJ14662; KIAA0515; MGC12921; RP11-643E14.1;	NM_032728.2	GI:34147435	synonyms: C9orf67; FLJ14662; KIAA0515; MGC12921; RP11-643E14.1	phosphatidic acid phosphatase type 2 domain containing 3	TRUE	9:133154263-133154511
cg04471507	0.37588	0.21373	9.98389e-08	-0.16215	-1.76447	0.41402	0.03815	STMN1	1	26105963	26105955	8	UPSTREAM	-	GeneID:3925	Lag; SMN; OP18; PP17; PP19; PR22; LAP18;	NM_005563.3	GI:44889961	metablastin; prosolin; oncoprotein 18; phosphoprotein 19; Pr22 protein; leukemia-associated phosphoprotein p18; stathmin 1 variant; go_component: cytosol; go_component: microtubule; go_function: tubulin binding; go_function: signal transducer activity; go_function: signal transducer activity; go_process: microtubule depolymerization; go_process: intracellular signaling cascade; go_process: mitoti…	stathmin 1	TRUE	1:26104408-26106291
cg23323671	0.54474	0.40518	1.9971e-07	-0.14	1.74964	0.55995	0.01521	STMN1	1	26106210	26105955	255	UPSTREAM	-	GeneID:3925	Lag; SMN; OP18; PP17; PP19; PR22; LAP18;	NM_005563.3	GI:44889961	metablastin; prosolin; oncoprotein 18; phosphoprotein 19; Pr22 protein; leukemia-associated phosphoprotein p18; stathmin 1 variant; go_component: cytosol; go_component: microtubule; go_function: tubulin binding; go_function: signal transducer activity; go_function: signal transducer activity; go_process: microtubule depolymerization; go_process: intracellular signaling cascade; go_process: mitoti…	stathmin 1	TRUE	1:26104408-26106291
cg06319579	0.2821	0.1215	9.98389e-08	-0.16	1.90141	0.2932	0.01111	C17orf44	17	8067921	8068086	165	DOWNSTREAM	-	GeneID:284029	FLJ34790; MGC104931;	NM_173621.1	GI:27734741	synonyms: FLJ34790; MGC104931	hypothetical protein LOC284029	FALSE
cg25827139	0.92683	0.90415	0.00137309	-0.02	1.04992	0.93206	0.00523	C17orf44	17	8069192	8068086	1106	UPSTREAM	-	GeneID:284029	FLJ34790; MGC104931;	NM_173621.1	GI:27734741	synonyms: FLJ34790; MGC104931	hypothetical protein LOC284029	TRUE	17:8068839-8069237
cg05454446	0.33574	0.18766	9.98389e-08	-0.15	1.85151	0.28481	-0.05092	BMS1L	10	42597763	42598265	502	UPSTREAM	+	GeneID:9790	KIAA0187;	NM_014753.2	GI:41281482	ribosome biogenesis protein BMS1 homolog; go_component: nucleus; go_function: ATP binding; go_function: nucleotide binding; go_process: ribosome biogenesis	BMS1-like; ribosome assembly protein	TRUE	10:42597603-42598949
cg25924032	0.02885	0.01943	0.0185396	-0.01	0.940864	0.02077	-0.00808	BMS1L	10	42598355	42598265	90	DOWNSTREAM	+	GeneID:9790	KIAA0187;	NM_014753.2	GI:41281482	ribosome biogenesis protein BMS1 homolog; go_component: nucleus; go_function: ATP binding; go_function: nucleotide binding; go_process: ribosome biogenesis	BMS1-like; ribosome assembly protein	TRUE	10:42597603-42598949
cg03792653	0.20366	0.06702	9.98389e-08	-0.14	1.84364	0.23101	0.02735	C20orf77	20	36094862	36095467	605	UPSTREAM	+	GeneID:58490	dJ1057B20.2; DKFZp434P0735;	NM_021215.2	GI:22507393	synonyms: dJ1057B20.2; DKFZp434P0735	hypothetical protein LOC58490	TRUE	20:36094745-36096099
cg14424111	0.03769	0.03838	1	0	0.0518791	0.01827	-0.01942	C20orf77	20	36095724	36095467	257	DOWNSTREAM	+	GeneID:58490	dJ1057B20.2; DKFZp434P0735;	NM_021215.2	GI:22507393	synonyms: dJ1057B20.2; DKFZp434P0735	hypothetical protein LOC58490	TRUE	20:36094745-36096099
cg11375102	0.31537	0.16146	9.98389e-08	-0.15391	1.74	0.25804	-0.05733	C16orf30	16	1523811	1523659	152	DOWNSTREAM	+	GeneID:79652	CLP24; FLJ20898;	NM_024600.1	GI:13375800	go_component: integral to membrane	claudin-like protein 24	TRUE	16:1523788-1524691
cg17706173	0.89478	0.86101	0.000113527	-0.03	1.275	0.86607	-0.02871	C16orf30	16	1522582	1523659	1077	UPSTREAM	+	GeneID:79652	CLP24; FLJ20898;	NM_024600.1	GI:13375800	go_component: integral to membrane	claudin-like protein 24	FALSE
cg01044662	0.21538	0.0785	9.98389e-08	-0.14	1.80604	0.15413	-0.06125	C2orf3	2	75791868	75791830	38	UPSTREAM	-	GeneID:6936	GCF; TCF9; DNABF;	NM_003203.3	GI:44890064	transcription factor 9 (binds GC-rich sequences); GC bindng factor; go_component: nucleus; go_function: DNA binding; go_function: RNA polymerase II transcription factor activity; go_process: transcription; go_process: regulation of transcription; DNA-dependent	hypothetical protein LOC6936	TRUE	2:75790971-75791958
cg11051158	0.20329	0.07315	9.98389e-08	-0.13	1.81126	0.13267	-0.07061	C2orf3	2	75791731	75791830	99	DOWNSTREAM	-	GeneID:6936	GCF; TCF9; DNABF;	NM_003203.3	GI:44890064	transcription factor 9 (binds GC-rich sequences); GC bindng factor; go_component: nucleus; go_function: DNA binding; go_function: RNA polymerase II transcription factor activity; go_process: transcription; go_process: regulation of transcription; DNA-dependent	hypothetical protein LOC6936	TRUE	2:75790971-75791958
cg20162146	0.86373	0.7198	9.98389e-08	-0.14	1.81154	0.854	-0.00973	MCM5	22	34125394	34126128	734	UPSTREAM	+	GeneID:4174	CDC46; MGC5315; P1-CDC46;	NM_006739.2	GI:23510447	minichromosome maintenance deficient (S. cerevisiae) 5 (cell division cycle 46); DNA replication licensing factor; go_component: nucleus; go_component: nucleus; go_function: ATP binding; go_function: DNA binding; go_function: nucleotide binding; go_function: protein binding; go_function: protein binding; go_function: DNA-dependent ATPase activity; go_process: transcription; go_process: DNA replic…	minichromosome maintenance deficient protein 5	TRUE	22:34125141-34127172
cg00199549	0.94064	0.83158	4.49366e-06	-0.11	1.75219	0.95437	0.01373	MCM5	22	34125374	34126128	754	UPSTREAM	+	GeneID:4174	CDC46; MGC5315; P1-CDC46;	NM_006739.2	GI:23510447	minichromosome maintenance deficient (S. cerevisiae) 5 (cell division cycle 46); DNA replication licensing factor; go_component: nucleus; go_component: nucleus; go_function: ATP binding; go_function: DNA binding; go_function: nucleotide binding; go_function: protein binding; go_function: protein binding; go_function: DNA-dependent ATPase activity; go_process: transcription; go_process: DNA replic…	minichromosome maintenance deficient protein 5	TRUE	22:34125141-34127172
cg21517055	0.28451	0.1403	9.98389e-08	-0.14	1.77838	0.24137	-0.04314	MGC11271	19	13877717	13877909	192	DOWNSTREAM	-	GeneID:79173		NM_024323.3	GI:31543147	pre-T/NK cell associated protein (3B3); go_function: protein binding	hypothetical protein LOC79173	TRUE	19:13877160-13878382
cg03430067	0.09192	0.05478	0.024149	-0.04	0.987735	0.05055	-0.04137	MGC11271	19	13877927	13877909	18	UPSTREAM	-	GeneID:79173		NM_024323.3	GI:31543147	pre-T/NK cell associated protein (3B3); go_function: protein binding	hypothetical protein LOC79173	TRUE	19:13877160-13878382
cg20795913	0.61272	0.47537	9.98389e-08	-0.14	1.95788	0.64693	0.03421	MLX	17	37972356	37972604	248	UPSTREAM	+	GeneID:6945	MAD7; MXD7; TCFL4;	NM_170607.2	GI:38201610	isoform gamma is encoded by transcript variant 3; MAX-like bHLHZIP protein; BigMax protein; transcription factor-like 4; go_component: nucleus; go_component: nucleus; go_component: cytoplasm; go_function: transcription regulator activity; go_function: transcription factor activity; go_process: regulation of transcription; go_process: regulation of transcription; DNA-dependent; go_process: regulat…	transcription factor-like protein 4 isoform gamma	TRUE	17:37972123-37973279
cg20724073	0.03028	0.03892	0.024149	0.01	0.804228	0.0267	-0.00358	MLX	17	37973180	37972604	576	DOWNSTREAM	+	GeneID:6945	MAD7; MXD7; TCFL4;	NM_170607.2	GI:38201610	isoform gamma is encoded by transcript variant 3; MAX-like bHLHZIP protein; BigMax protein; transcription factor-like 4; go_component: nucleus; go_component: nucleus; go_component: cytoplasm; go_function: transcription regulator activity; go_function: transcription factor activity; go_process: regulation of transcription; go_process: regulation of transcription; DNA-dependent; go_process: regulat…	transcription factor-like protein 4 isoform gamma	TRUE	17:37972123-37973279
cg04659622	0.34534	0.20302	9.98389e-08	-0.14	1.86475	0.2548	-0.09054	PNPLA4	X	7855031	7855443	412	DOWNSTREAM	-	GeneID:8228	GS2; DXS1283E;	NM_004650.1	GI:42415470	go_component: cellular component unknown; go_function: molecular function unknown; go_process: lipid metabolism	GS2 gene	TRUE	X:7854999-7855974
cg05508067	0.04862	0.07754	0.0140637	0.03	0.906503	0.03701	-0.01161	PNPLA4	X	7855590	7855443	147	UPSTREAM	-	GeneID:8228	GS2; DXS1283E;	NM_004650.1	GI:42415470	go_component: cellular component unknown; go_function: molecular function unknown; go_process: lipid metabolism	GS2 gene	TRUE	X:7854999-7855974
cg22215728	0.20783	0.07776	9.98389e-08	-0.13	1.86103	0.19764	-0.01019	FHIT	3	61211692	61212164	NA	DOWNSTREAM	-	GeneID:2272	FRA3B; AP3Aase;	NT_022517.17		bis(5'-adenosyl)-triphosphatase; dinucleosidetriphosphatase; diadenosine 5';5'''-P1;P3-triphosphate hydrolase; AP3A hydrolase; tumor suppressor protein; go_component: cytoplasm; go_function: magnesium ion binding; go_function: manganese ion binding; go_function: hydrolase activity; go_function: bis(5'-adenosyl)-triphosphatase activity; go_process: cell cycle; go_process: nucleotide metabolism; go…	fragile histidine triad gene	TRUE	3:61211519-61212421
cg04835638	0.88484	0.87311	0.228402	-0.01	0.566603	0.89548	0.01064	FHIT	3	60338545	61212164	NA	DOWNSTREAM	-	GeneID:2272	FRA3B; AP3Aase;	NT_022517.17		bis(5'-adenosyl)-triphosphatase; dinucleosidetriphosphatase; diadenosine 5';5'''-P1;P3-triphosphate hydrolase; AP3A hydrolase; tumor suppressor protein; go_component: cytoplasm; go_function: magnesium ion binding; go_function: manganese ion binding; go_function: hydrolase activity; go_function: bis(5'-adenosyl)-triphosphatase activity; go_process: cell cycle; go_process: nucleotide metabolism; go…	fragile histidine triad gene	TRUE	3:60337980-60338675
cg19574488	0.09306	0.06398	0.000189714	-0.03	1.35429	0.06576	-0.0273	FHIT	3	61211587	61212164	577	DOWNSTREAM	-	GeneID:2272	FRA3B; AP3Aase;	NM_002012.1	GI:4503718	bis(5prime-adenosyl)-triphosphatase; dinucleosidetriphosphatase; diadenosine 5 ;5 -P1;P3-triphosphate hydrolase; AP3A hydrolase; tumor suppressor protein; go_component: cytoplasm; go_function: magnesium ion binding; go_function: manganese ion binding; go_function: hydrolase activity; go_function: bis(5prime-adenosyl)-triphosphatase activity; go_process: cell cycle; go_process: nucleotide metaboli…	fragile histidine triad gene	TRUE	3:61211519-61212421
cg02854288	0.07976	0.07384	0.769485	-0.01	0.32237	0.07327	-0.00649	FHIT	3	61211951	61212164	213	DOWNSTREAM	-	GeneID:2272	FRA3B; AP3Aase;	NM_002012.1	GI:4503718	bis(5prime-adenosyl)-triphosphatase; dinucleosidetriphosphatase; diadenosine 5 ;5 -P1;P3-triphosphate hydrolase; AP3A hydrolase; tumor suppressor protein; go_component: cytoplasm; go_function: magnesium ion binding; go_function: manganese ion binding; go_function: hydrolase activity; go_function: bis(5prime-adenosyl)-triphosphatase activity; go_process: cell cycle; go_process: nucleotide metaboli…	fragile histidine triad gene	TRUE	3:61211519-61212421
cg15931943	0.0246	0.02203	0.668344	0	0.246796	0.01757	-0.00704	FHIT	3	61211949	61212164	215	DOWNSTREAM	-	GeneID:2272	FRA3B; AP3Aase;	NM_002012.1	GI:4503718	bis(5prime-adenosyl)-triphosphatase; dinucleosidetriphosphatase; diadenosine 5 ;5 -P1;P3-triphosphate hydrolase; AP3A hydrolase; tumor suppressor protein; go_component: cytoplasm; go_function: magnesium ion binding; go_function: manganese ion binding; go_function: hydrolase activity; go_function: bis(5prime-adenosyl)-triphosphatase activity; go_process: cell cycle; go_process: nucleotide metaboli…	fragile histidine triad gene	TRUE	3:61211519-61212421
cg19049316	0.08923	0.07035	0.00408225	-0.02	1.08101	0.0686	-0.02062	FHIT	3	61212103	61212164	NA	DOWNSTREAM	-	GeneID:2272	FRA3B; AP3Aase;	NT_022517.17		bis(5'-adenosyl)-triphosphatase; dinucleosidetriphosphatase; diadenosine 5';5'''-P1;P3-triphosphate hydrolase; AP3A hydrolase; tumor suppressor protein; go_component: cytoplasm; go_function: magnesium ion binding; go_function: manganese ion binding; go_function: hydrolase activity; go_function: bis(5'-adenosyl)-triphosphatase activity; go_process: cell cycle; go_process: nucleotide metabolism; go…	fragile histidine triad gene	TRUE	3:61211519-61212421
cg24796403	0.04115	0.03595	0.839267	-0.01	0.305863	0.02296	-0.01819	FHIT	3	61212212	61212164	NA	UPSTREAM	-	GeneID:2272	FRA3B; AP3Aase;	NT_022517.17		bis(5'-adenosyl)-triphosphatase; dinucleosidetriphosphatase; diadenosine 5';5'''-P1;P3-triphosphate hydrolase; AP3A hydrolase; tumor suppressor protein; go_component: cytoplasm; go_function: magnesium ion binding; go_function: manganese ion binding; go_function: hydrolase activity; go_function: bis(5'-adenosyl)-triphosphatase activity; go_process: cell cycle; go_process: nucleotide metabolism; go…	fragile histidine triad gene	TRUE	3:61211519-61212421
cg16986494	0.0287	0.02734	0.910332	0	0.126246	0.02034	-0.00837	FHIT	3	61212246	61212164	82	UPSTREAM	-	GeneID:2272	FRA3B; AP3Aase;	NM_002012.1	GI:4503718	bis(5prime-adenosyl)-triphosphatase; dinucleosidetriphosphatase; diadenosine 5 ;5 -P1;P3-triphosphate hydrolase; AP3A hydrolase; tumor suppressor protein; go_component: cytoplasm; go_function: magnesium ion binding; go_function: manganese ion binding; go_function: hydrolase activity; go_function: bis(5prime-adenosyl)-triphosphatase activity; go_process: cell cycle; go_process: nucleotide metaboli…	fragile histidine triad gene	TRUE	3:61211519-61212421
cg11158760	0.07164	0.08676	0.027441	0.02	0.846493	0.06998	-0.00166	FHIT	3	61212310	61212164	146	UPSTREAM	-	GeneID:2272	FRA3B; AP3Aase;	NM_002012.1	GI:4503718	bis(5prime-adenosyl)-triphosphatase; dinucleosidetriphosphatase; diadenosine 5 ;5 -P1;P3-triphosphate hydrolase; AP3A hydrolase; tumor suppressor protein; go_component: cytoplasm; go_function: magnesium ion binding; go_function: manganese ion binding; go_function: hydrolase activity; go_function: bis(5prime-adenosyl)-triphosphatase activity; go_process: cell cycle; go_process: nucleotide metaboli…	fragile histidine triad gene	TRUE	3:61211519-61212421
cg24058132	0.56079	0.42759	9.98389e-08	-0.13	1.72149	0.513	-0.04779	GALC	14	87529619	87529596	23	UPSTREAM	-	GeneID:2581		NM_000153.1	GI:4557612	galactocerebrosidase; Galactosylceraminidase; go_component: lysosome; go_function: galactosylceramidase activity; go_function: hydrolase activity; acting on glycosyl bonds; go_process: carbohydrate metabolism; go_process: galactosylceramide catabolism	galactosylceramidase precursor	TRUE	14:87528346-87529624
cg00186701	0.23587	0.10893	9.98389e-08	-0.13	1.66474	0.29944	0.06357	TSPYL5	8	98359686	98359352	334	UPSTREAM	-	GeneID:85453	KIAA1750;	NM_033512.2	GI:49410494	go_component: nucleus; go_process: nucleosome assembly	TSPY-like 5	TRUE	8:98358472-98359735
cg15747595	0.16339	0.05155	9.98389e-08	-0.11	1.65255	0.18483	0.02144	TSPYL5	8	98359056	98359352	296	DOWNSTREAM	-	GeneID:85453	KIAA1750;	NM_033512.2	GI:49410494	go_component: nucleus; go_process: nucleosome assembly	TSPY-like 5	TRUE	8:98358472-98359735
cg12406559	0.25791	0.12929	9.98389e-08	-0.13	1.95516	0.21369	-0.04422	ZNF532	18	54681282	54681041	241	DOWNSTREAM	+	GeneID:55205	FLJ10697;	NM_018181.4	GI:58761526	go_component: nucleus; go_function: zinc ion binding; go_function: metal ion binding; go_function: nucleic acid binding	zinc finger protein 532	TRUE	18:54681223-54682450
cg17675150	0.82359	0.85957	0.0311028	0.04	0.611284	0.87534	0.05175	ZNF532	18	54680764	54681041	277	UPSTREAM	+	GeneID:55205	FLJ10697;	NM_018181.4	GI:58761526	go_component: nucleus; go_function: zinc ion binding; go_function: metal ion binding; go_function: nucleic acid binding	zinc finger protein 532	FALSE
cg05779272	0.36178	0.23859	9.98389e-08	-0.12	1.89201	0.34526	-0.01651	B4GALT1	9	33158018	33157236	782	UPSTREAM	-	GeneID:2683	GT1; GTB; GGTB2; B4GAL-T1; MGC50983; beta4Gal-T1;	NM_001497.2	GI:13929461	lactose synthase A protein; glycoprotein-4-beta-galactosyltransferase 2; UDP-Gal:betaGlcNAc beta 1;4-galactosyltransferase; polypeptide 1; beta-1;4-galactosyltransferase I; go_component: Golgi stack; go_component: integral to membrane; go_function: metal ion binding; go_function: manganese ion binding; go_function: galactosyltransferase activity; go_function: N-acetyllactosamine synthase activity…	UDP-Gal:betaGlcNAc beta 1;4- galactosyltransferase 1; membrane-bound form	TRUE	9:33156623-33158034
cg14829378	0.02641	0.03069	0.150695	0	0.453018	0.01622	-0.0102	B4GALT1	9	33157077	33157236	159	DOWNSTREAM	-	GeneID:2683	GT1; GTB; GGTB2; B4GAL-T1; MGC50983; beta4Gal-T1;	NM_001497.2	GI:13929461	lactose synthase A protein; glycoprotein-4-beta-galactosyltransferase 2; UDP-Gal:betaGlcNAc beta 1;4-galactosyltransferase; polypeptide 1; beta-1;4-galactosyltransferase I; go_component: Golgi stack; go_component: integral to membrane; go_function: metal ion binding; go_function: manganese ion binding; go_function: galactosyltransferase activity; go_function: N-acetyllactosamine synthase activity…	UDP-Gal:betaGlcNAc beta 1;4- galactosyltransferase 1; membrane-bound form	TRUE	9:33156623-33158034
cg07141002	0.41066	0.29194	9.98389e-08	-0.12	1.68667	0.29373	-0.11693	H1F0	22	36531636	36531120	516	DOWNSTREAM	+	GeneID:3005	H10; H1FV; MGC5241;	NM_005318.2	GI:20336758	go_component: nucleus; go_component: chromosome; go_component: nucleosome; go_function: DNA binding; go_process: nucleosome assembly; go_process: chromosome organization and biogenesis (sensu Eukaryota)	H1 histone family; member 0	TRUE	22:36530546-36531834
cg02218324	0.46567	0.34476	9.98389e-08	-0.12	1.70045	0.47083	0.00515	RSHL1	19	51010279	51010417	138	DOWNSTREAM	-	GeneID:81492	RSP4; RSP6;	NM_030785.2	GI:57863287	ortholog of mouse radial spokehead-like 1	radial spokehead-like 1	TRUE	19:51010186-51011161
cg27118825	0.13295	0.11213	0.0853886	-0.02	0.649392	0.15162	0.01867	RSHL1	19	51010588	51010417	171	UPSTREAM	-	GeneID:81492	RSP4; RSP6;	NM_030785.2	GI:57863287	ortholog of mouse radial spokehead-like 1	radial spokehead-like 1	TRUE	19:51010186-51011161
cg12340144	0.29413	0.17683	9.98389e-08	-0.12	1.8028	0.26816	-0.02597	XYLB	3	38363812	38363244	568	DOWNSTREAM	+	GeneID:9942	FLJ10343; FLJ12539; FLJ22075;	NM_005108.2	GI:18860917	xylulokinase (H. influenzae) homolog; go_function: kinase activity; go_function: xylulokinase activity; go_process: carbohydrate metabolism; go_process: generation of precursor metabolites and energy	xylulokinase homolog	TRUE	3:38362978-38364258
cg20956314	0.86533	0.84838	0.137816	-0.02	0.594912	0.88422	0.01889	XYLB	3	38362303	38363244	941	UPSTREAM	+	GeneID:9942	FLJ10343; FLJ12539; FLJ22075;	NM_005108.2	GI:18860917	xylulokinase (H. influenzae) homolog; go_function: kinase activity; go_function: xylulokinase activity; go_process: carbohydrate metabolism; go_process: generation of precursor metabolites and energy	xylulokinase homolog	FALSE
cg23621689	0.90891	0.79508	9.98389e-08	-0.11	1.86635	0.91963	0.01072	C6orf25	6	31799664	31799140	524	DOWNSTREAM	+	GeneID:80739	G6b; NG31;	NM_025260.2	GI:19913372	isoform G6b-A precursor is encoded by transcript variant 1; G6B protein; immunoglobulin receptor; go_component: Golgi stack; go_component: plasma membrane; go_component: integral to membrane; go_component: endoplasmic reticulum; go_function: receptor activity	G6B protein isoform G6b-A precursor	TRUE	6:31799321-31799832
cg14437986	0.15584	0.14317	0.246774	-0.01	0.363921	0.12626	-0.02958	C6orf25	6	31799014	31799140	126	UPSTREAM	+	GeneID:80739	G6b; NG31;	NM_025260.2	GI:19913372	isoform G6b-A precursor is encoded by transcript variant 1; G6B protein; immunoglobulin receptor; go_component: Golgi stack; go_component: plasma membrane; go_component: integral to membrane; go_component: endoplasmic reticulum; go_function: receptor activity	G6B protein isoform G6b-A precursor	TRUE	6:31798937-31799213
cg12866859	0.77938	0.67399	9.98389e-08	-0.11	1.75776	0.75972	-0.01967	HEXIM1	17	40580115	40580467	352	UPSTREAM	+	GeneID:10614	CLP1; HIS1; MAQ1;	NM_006460.2	GI:70167225	menage a quatre 1; hexamethylene-bis-acetamide-inducible transcript 1; hexamthylene bis-acetamide inducible 1; hexamethylene bisacetamide-inducible protein; go_component: nucleus; go_component: cytoplasm; go_function: snRNA binding; go_function: protein binding; go_function: protein binding; go_function: protein binding; go_function: transcriptional repressor activity; go_function: cyclin-depende…	HMBA-inducible	FALSE
cg04700814	0.80085	0.73876	6.6896e-06	-0.06	1.50471	0.78571	-0.01514	HEXIM1	17	40579963	40580467	504	UPSTREAM	+	GeneID:10614	CLP1; HIS1; MAQ1;	NM_006460.2	GI:70167225	menage a quatre 1; hexamethylene-bis-acetamide-inducible transcript 1; hexamthylene bis-acetamide inducible 1; hexamethylene bisacetamide-inducible protein; go_component: nucleus; go_component: cytoplasm; go_function: snRNA binding; go_function: protein binding; go_function: protein binding; go_function: protein binding; go_function: transcriptional repressor activity; go_function: cyclin-depende…	HMBA-inducible	FALSE
cg12554573	0.75123	0.63933	9.98389e-08	-0.11	1.75342	0.71696	-0.03426	PARP3	3	51951707	51951401	306	DOWNSTREAM	+	GeneID:10039	IRT1; ADPRT3; ADPRTL2; ADPRTL3; hPARP-3; pADPRT-3;	NM_001003931.1	GI:51558728	isoform a is encoded by transcript variant 1; ADP-ribosyltransferase (NAD+; poly (ADP-ribose) polymerase)-like 2; poly(ADP-ribose) synthetase-3; NAD+ ADP-ribosyltransferase 3; poly(ADP-ribose) polymerase 3; ADP-ribosyltransferase (NAD+; poly (ADP-ribose) polymerase)-like 3; go_component: nucleus; go_function: NAD+ ADP-ribosyltransferase activity; go_function: transferase activity; transferring gl…	poly (ADP-ribose) polymerase family; member 3 isoform a	FALSE
cg23013392	0.04757	0.05376	0.286352	0.01	0.485094	0.04278	-0.00479	PARP3	3	51951264	51951401	137	UPSTREAM	+	GeneID:10039	IRT1; ADPRT3; ADPRTL2; ADPRTL3; hPARP-3; pADPRT-3;	NM_001003931.1	GI:51558728	isoform a is encoded by transcript variant 1; ADP-ribosyltransferase (NAD+; poly (ADP-ribose) polymerase)-like 2; poly(ADP-ribose) synthetase-3; NAD+ ADP-ribosyltransferase 3; poly(ADP-ribose) polymerase 3; ADP-ribosyltransferase (NAD+; poly (ADP-ribose) polymerase)-like 3; go_component: nucleus; go_function: NAD+ ADP-ribosyltransferase activity; go_function: transferase activity; transferring gl…	poly (ADP-ribose) polymerase family; member 3 isoform a	TRUE	3:51950614-51951678
cg17703212	0.44694	0.3475	9.98389e-08	-0.1	1.74506	0.44383	-0.00311	DYDC1	10	82107237	82106480	757	UPSTREAM	-	GeneID:143241	DPY30D1; FLJ43920; bA36D19.5;	NM_138812.1	GI:20270376	BC019250 protein	DPY30 domain containing 1	TRUE	10:82106116-82107249
cg18396533	0.34217	0.37478	0.125777	0.03	0.565843	0.29988	-0.04229	DYDC1	10	82106188	82106480	292	DOWNSTREAM	-	GeneID:143241	DPY30D1; FLJ43920; bA36D19.5;	NM_138812.1	GI:20270376	BC019250 protein	DPY30 domain containing 1	TRUE	10:82106116-82107249
cg01620785	0.27182	0.17378	9.98389e-08	-0.1	1.69376	0.18088	-0.09095	SLC5A6	2	27289615	27288575	1040	UPSTREAM	-	GeneID:8884	SMVT;	NM_021095.1	GI:10863878	sodium-dependent multivitamin transporter; go_component: membrane; go_component: membrane fraction; go_component: integral to plasma membrane; go_function: sodium ion binding; go_function: symporter activity; go_function: transporter activity; go_function: sodium-dependent multivitamin transporter activity; go_process: ion transport; go_process: sodium ion transport	solute carrier family 5 (sodium-dependent vitamin transporter); member 6	FALSE
cg21420531	0.07618	0.06788	0.428647	-0.01	0.356685	0.05318	-0.023	SLC5A6	2	27289419	27288575	844	UPSTREAM	-	GeneID:8884	SMVT;	NM_021095.1	GI:10863878	sodium-dependent multivitamin transporter; go_component: membrane; go_component: membrane fraction; go_component: integral to plasma membrane; go_function: sodium ion binding; go_function: symporter activity; go_function: transporter activity; go_function: sodium-dependent multivitamin transporter activity; go_process: ion transport; go_process: sodium ion transport	solute carrier family 5 (sodium-dependent vitamin transporter); member 6	FALSE
cg07251857	0.87692	0.7938	9.98389e-08	-0.08	1.8536	0.89697	0.02005	ALPK3	15	83161221	83160915	306	DOWNSTREAM	+	GeneID:57538	MAK; MIDORI; KIAA1330;	NM_020778.1	GI:24308216	go_component: nucleus; go_function: ATP binding; go_function: kinase activity; go_function: protein serine/threonine kinase activity; go_process: heart development; go_process: protein amino acid phosphorylation	alpha-kinase 3	TRUE	15:83161197-83161950
cg06346081	0.12295	0.04229	9.98389e-08	-0.08	1.8011	0.14004	0.01709	ZMYND12	1	42694171	42694514	343	DOWNSTREAM	-	GeneID:84217	DKFZp434N2435;	NM_032257.3	GI:34222153	go_function: binding; go_function: metal ion binding	zinc finger; MYND domain containing 12	TRUE	1:42693418-42695251
cg20757758	0.03896	0.03815	0.769485	0	0.0657232	0.02738	-0.01158	ZMYND12	1	42694587	42694514	73	UPSTREAM	-	GeneID:84217	DKFZp434N2435;	NM_032257.3	GI:34222153	go_function: binding; go_function: metal ion binding	zinc finger; MYND domain containing 12	TRUE	1:42693418-42695251
cg25682936	0.16397	0.09722	9.98389e-08	-0.07	1.4317	0.09216	-0.07181	SF3A3	1	38228355	38228348	7	UPSTREAM	-	GeneID:10946	PRP9; PRPF9; SAP61; SF3a60;	NM_006802.2	GI:54112115	pre-mRNA splicing factor SF3a (60kD); spliceosome associated protein 61; go_component: spliceosome complex; go_function: zinc ion binding; go_function: metal ion binding; go_function: nucleic acid binding; go_function: RNA splicing factor activity; transesterification mechanism; go_process: RNA splicing; go_process: nuclear mRNA splicing; via spliceosome	splicing factor 3a; subunit 3	TRUE	1:38227187-38229359
cg18333824	0.03956	0.03746	0.572532	0	0.197801	0.03136	-0.0082	SF3A3	1	38228175	38228348	173	DOWNSTREAM	-	GeneID:10946	PRP9; PRPF9; SAP61; SF3a60;	NM_006802.2	GI:54112115	pre-mRNA splicing factor SF3a (60kD); spliceosome associated protein 61; go_component: spliceosome complex; go_function: zinc ion binding; go_function: metal ion binding; go_function: nucleic acid binding; go_function: RNA splicing factor activity; transesterification mechanism; go_process: RNA splicing; go_process: nuclear mRNA splicing; via spliceosome	splicing factor 3a; subunit 3	TRUE	1:38227187-38229359
cg04219321	0.16196	0.10254	9.98389e-08	-0.06	1.69264	0.11788	-0.04409	HLF	17	50696658	50697370	712	UPSTREAM	+	GeneID:3131		NM_002126.3	GI:31542934	go_component: nucleus; go_function: double-stranded DNA binding; go_process: transcription; go_process: development; go_process: rhythmic process; go_process: regulation of transcription; DNA-dependent; go_process: transcription from RNA polymerase II promoter	hepatic leukemia factor	TRUE	17:50696057-50696919
cg15835232	0.04161	0.03889	0.428647	0	0.186196	0.02772	-0.0139	HLF	17	50698074	50697370	704	DOWNSTREAM	+	GeneID:3131		NM_002126.3	GI:31542934	go_component: nucleus; go_function: double-stranded DNA binding; go_process: transcription; go_process: development; go_process: rhythmic process; go_process: regulation of transcription; DNA-dependent; go_process: transcription from RNA polymerase II promoter	hepatic leukemia factor	TRUE	17:50697039-50698891
cg05449607	0.11256	0.06139	9.98389e-08	-0.05	1.56829	0.10649	-0.00608	C6orf51	6	111386305	111386456	151	UPSTREAM	+	GeneID:112495	bA397G5.3;	NM_138408.2	GI:50355976	synonym: bA397G5.3	hypothetical protein LOC112495	TRUE	6:111386158-111386952
cg18710383	0.06068	0.05081	0.0558856	-0.01	0.709441	0.04289	-0.01779	C6orf51	6	111386559	111386456	103	DOWNSTREAM	+	GeneID:112495	bA397G5.3;	NM_138408.2	GI:50355976	synonym: bA397G5.3	hypothetical protein LOC112495	TRUE	6:111386158-111386952
cg14737613	0.08336	0.04228	9.98389e-08	-0.04	1.56092	0.05208	-0.03128	RANBP3	19	5929790	5929113	677	UPSTREAM	-	GeneID:8498	DKFZp586I1520;	NM_003624.1	GI:4506408	isoform RANBP3-a is encoded by transcript variant RANBP3-a; RAN-binding protein-3; RAN binding protein 3 transcript variant a; go_component: nucleus; go_component: nuclear pore; go_function: Ran GTPase binding; go_function: Ran GTPase binding; go_process: protein transport; go_process: intracellular transport; go_process: small GTPase mediated signal transduction	RAN binding protein 3 isoform RANBP3-a	TRUE	19:5928290-5929985
cg08093278	0.02031	0.02484	0.266073	0	0.458182	0.01481	-0.0055	RANBP3	19	5928699	5929113	414	DOWNSTREAM	-	GeneID:8498	DKFZp586I1520;	NM_003624.1	GI:4506408	isoform RANBP3-a is encoded by transcript variant RANBP3-a; RAN-binding protein-3; RAN binding protein 3 transcript variant a; go_component: nucleus; go_component: nuclear pore; go_function: Ran GTPase binding; go_function: Ran GTPase binding; go_process: protein transport; go_process: intracellular transport; go_process: small GTPase mediated signal transduction	RAN binding protein 3 isoform RANBP3-a	TRUE	19:5928290-5929985
cg00888479	0.13574	0.09093	9.98389e-08	-0.04	1.56062	0.14711	0.01137	SLC24A3	20	19141824	19141290	534	DOWNSTREAM	+	GeneID:57419	NCKX3;	NM_020689.3	GI:31563525	sodium calcium exchanger; go_component: membrane; go_component: integral to membrane; go_function: sodium ion binding; go_function: symporter activity; go_function: antiporter activity; go_function: calcium ion binding; go_function: potassium ion binding; go_process: ion transport; go_process: sodium ion transport; go_process: calcium ion transport; go_process: potassium ion transport	solute carrier family 24 (sodium/potassium/calcium exchanger); member 3	TRUE	20:19140330-19141909
cg01557989	0.05245	0.04399	0.0694065	-0.01	0.583621	0.03874	-0.01371	SLC24A3	20	19140675	19141290	615	UPSTREAM	+	GeneID:57419	NCKX3;	NM_020689.3	GI:31563525	sodium calcium exchanger; go_component: membrane; go_component: integral to membrane; go_function: sodium ion binding; go_function: symporter activity; go_function: antiporter activity; go_function: calcium ion binding; go_function: potassium ion binding; go_process: ion transport; go_process: sodium ion transport; go_process: calcium ion transport; go_process: potassium ion transport	solute carrier family 24 (sodium/potassium/calcium exchanger); member 3	TRUE	20:19140330-19141909
cg25591867	0.07827	0.04558	9.98389e-08	-0.03	1.62636	0.05654	-0.02173	CKAP4	12	105165138	105165843	705	DOWNSTREAM	-	GeneID:10970	p63; CLIMP-63; MGC99554;	NM_006825.2	GI:19920316	transmembrane protein (63kD); endoplasmic reticulum/Golgi intermediate compartment; type-II transmembrane protein p63; go_component: membrane fraction; go_component: integral to membrane	cytoskeleton-associated protein 4	TRUE	12:105164912-105166553
cg09239756	0.04759	0.04488	0.402532	0	0.171724	0.02822	-0.01937	CKAP4	12	105166490	105165843	647	UPSTREAM	-	GeneID:10970	p63; CLIMP-63; MGC99554;	NM_006825.2	GI:19920316	transmembrane protein (63kD); endoplasmic reticulum/Golgi intermediate compartment; type-II transmembrane protein p63; go_component: membrane fraction; go_component: integral to membrane	cytoskeleton-associated protein 4	TRUE	12:105164912-105166553
Table S5: The top 53 most significant CpG sites with additional CpG sites within the same genes. CpG sites with p-value ≤0.05 are hihlighted in blue, and CpG sites with p-values >0.5 are highlighted in red.

## Sheet: Table S6
Abbr.	variables analyzed	Study	Array	Assession	PMID Reference	Number of blood samples in study	QC critera for sample inclusion	Number control samples passing QC	Sex	Age range years	Ethnicity
AF	age	Human Aging-associated DNA Hypermethylation Occurs Preferentially at Bivalent Chromatin Domains	Illumina 27K	GSE20236	20219945	96	QC by bimodal distribution	93	93F	49-93	NA
AP1	ethnicity, age	Pediatric age-associated DNA methylation	Illumina 27K	GSE27097	22300631	398	>90% of probes with detection p-values <0.01	398	398 M	4-18	White/Black/Asian/Other/native Hawaian/native american/more than one
AP2	ethnicity, age	Methylation Profiling of Blood DNA from Healthy Children (Harvard Age Study)	Illumina 450K	GSE36064	22300631	79	>90% of probes with detection p-values <0.01	78	78 M	1-16	White/Black/Asian/Other
DB	sex	Genome wide DNA methylation profiling of diabetic nephropathy in type 1 diabetes mellitus	Illumina 27K	GSE20067	20219944	195 (97 diabets/98 controls)	BS≥400,>95% of probes with detection p-values <0.05	99	48M/51F	NA	NA
DS		Altered DNA Methylation in Leukocytes with Trisomy 21	Illumina 27K	GSE25395	21124956	50:21 controlsl/29 trisomy 21	No QC parameters	21 controls	NA	NA	NA
CO	age	Genome wide DNA methylation profiling of United Kingdom Ovarian Cancer Population Study (UKOPS)	Illumina 27K	GSE19711	20219944	540 (266 cancer/274 controls)	BS≥400, >95% of probes with detection p-values <0.05	257 controls	502 F	>55	NA
Table S6: GEO studies used to assess DNA methylation at FBXL5, SCMH1 and CACYBP in blood samples of population controls.

## Sheet: Table S7
TargetID	Gene Name	F mdn	M mdn	p-value (Kruskall-Wallis test)	q-value (FDR)
cg02630888	FBXL5	0.925729	0.911716	3.506e-05	0.0002604
cg03387723	SCMH1	0.772603	0.748046	0.0742	0.0809455
cg16743289	CACYBP	0.577816	0.546792	4.336e-05	0.0002604
cg06736444	SRRM2	0.864908	0.850811	0.06557	0.07872
cg22809047	RPL31	0.643422	0.620538	0.01696	0.0337714
cg19884658	KLHL21	0.810101	0.793097	0.0009749	0.002925
cg20318748	NANP	0.226698	0.201846	0.1043	0.104
cg16604218	EIF2B3	0.387039	0.340866	0.01973	0.0337714
cg03621001	RAB8A	0.752196	0.696936	7.628e-05	0.0003052
cg00328227	C1orf59	0.279334	0.260286	0.06255	0.07872
cg05072008	FIGNL1	0.472383	0.445019	0.007641	0.018336
cg03221914	HIST1H2AJ	0.690826	0.656782	0.05506	0.07872
Table S7: Analysis of sex specific DNA methylation differences in blood samples from diabetes study (GSE20067)
F is female, M is male, mdn is median, q-values were calculates using FDR method, significant p and q-values ≤0.05 are highlighted in dark grey, the p-values and q-values with the trend towards significant ≤0.1 are highlighted in light grey.

## Sheet: Table S8
	FBXL5						SCMH1						CACYBP
	F mdn	F IQR	M mdn	M IQR	p	q	F mdn	F IQR	M mdn	M IQR	p	q	F mdn	F IQR	M mdn	M IQR	p	q
Frontal Cortex	0.6	0.57-0.63	0.57	0.55-0.61	0.029	0.05	0.85	0.82-0.88	0.84	0.82-0.87	0.3	0.4	0.34	0.31-0.38	0.32	0.30-0.35	0.028	0.05
Temporal Coretx	0.62	0.58-0.65	0.58	0.56-0.62	0.00026	0.0025	0.84	0.81-0.87	0.85	0.83-0.87	0.9	0.9	0.33	0.29-0.37	0.3	0.28-0.32	0.00041	0.0025
Cerebellum	0.46	0.40-0.49	0.44	0.40-0.48	0.78	0.85	0.25	0.23-0.30	0.27	0.22-0.32	0.4	0.4	0.32	0.30-0.34	0.32	0.29-0.33	0.022	0.05
Pons	0.57	0.54-0.59	0.53	0.51-0.55	0.002	0.008	0.87	0.84-0.89	0.88	0.87-0.89	0.2	0.3	0.27	0.23-0.32	0.25	0.21-0.29	0.009	0.027
Table S8: Analysis of sex specific DNA methylation differences in brain in FBXL5, SCMH1 and CACYBP promoters.
F is female, M is male, mdn is median, IQR is interquartile range, q-values were calculates using FDR method, significant p and q-values are highlighted in grey.
